# Supplementary material for: Impact of Mycorrhiza Inoculations and Iron Amino Chelate on Growth and Physiological Changes of Cucumber Seedlings Across Different pH Levels
Source: Plants (Basel). 2025 Jan 23;14(3):341. doi: 10.3390/plants14030341 (PMC11819710; doi:10.3390/plants14030341)
Supplement: Supplementary file 1 [file plants-14-00341-s001.zip]

Archive with 1 entries (1 files):
- plants-3343216-supplementary.pdf
